# Supplementary material for: The White Clover TrMYB33-TrSAMS1 Module Contributes to Drought Tolerance by Modulation of Spermidine Biosynthesis via an ABA-Dependent Pathway
Source: Int J Mol Sci. 2024 Jun 26;25(13):6974. doi: 10.3390/ijms25136974 (PMC11241196; doi:10.3390/ijms25136974)
Supplement: Supplementary file 1 [file ijms-25-06974-s001.zip]

Archive with 1 entries (1 files):
- ijms-3021831-supplementary.pdf
